# Supplementary material for: Evaluation of Cement Composites with Heavy Metal-Contaminated Recycled Aggregate: Toward Sustainable Utilization
Source: Materials (Basel). 2025 Dec 9;18(24):5533. doi: 10.3390/ma18245533 (PMC12734575; doi:10.3390/ma18245533)
Supplement: Supplementary file 1 [file materials-18-05533-s001.zip]

Archive with 1 entries (1 files):
- materials-3991395-supplementary.pdf
